# Supplementary material for: Oral Administration of Polyethylene Microplastics Induces BPA-Associated Antioxidant Activation and Synaptic-Related Transcriptional Responses in the Rat Prefrontal Cortex
Source: Nutrients. 2026 Jun 11;18(12):1892. doi: 10.3390/nu18121892 (PMC13305154; doi:10.3390/nu18121892)
Supplement: Supplementary file 1 [file nutrients-18-01892-s001.zip]

Archive with 1 entries (1 files):
- nutrients-4322012-supplementary.pdf
